# Supplementary material for: Syncopation creates the sensation of groove in synthesized music examples
Source: Front Psychol. 2014 Sep 16;5:1036. doi: 10.3389/fpsyg.2014.01036 (PMC4165312; doi:10.3389/fpsyg.2014.01036)
Supplement: Supplementary file 1 [file DataSheet1.ZIP]

Archive with 65 entries (65 files):
- 1.mid
- 1_16D_16.mid
- 1_16D_8.mid
- 1_8D_16.mid
- 1_8D_8.mid
- 2.mid
- 2_16D_16.mid
- 2_16D_8.mid
- 2_8D_16.mid
- 2_8D_8.mid
- 3.mid
- 3_16D_16.mid
- 3_16D_8.mid
- 3_8D_16.mid
- 3_8D_8.mid
- 4.mid
- 4_16D_16.mid
- 4_16D_8.mid
- 4_8D_16.mid
- 4_8D_8.mid
- 5.mid
- 5_16D_16.mid
- 5_16D_8.mid
- 5_8D_16.mid
- 5_8D_8.mid
- 6.mid
- 6_16D_16.mid
- 6_16D_8.mid
- 6_8D_16.mid
- 6_8D_8.mid
- 7.mid
- 7_16D_16.mid
- 7_16D_8.mid
- 7_8D_16.mid
- 7_8D_8.mid
- 8.mid
- 8_16D_16.mid
- 8_16D_8.mid
- 8_8D_16.mid
- 8_8D_8.mid
- c1.mid
- c1_16D_16.mid
- c1_16D_8.mid
- c1_8D_16.mid
- c1_8D_8.mid
- c2.mid
- c2_16D_16.mid
- c2_16D_8.mid
- c2_8D_16.mid
- c2_8D_8.mid
- c3.mid
- c3_16D_16.mid
- c3_16D_8.mid
- c3_8D_16.mid
- c3_8D_8.mid
- c4.mid
- c4_16D_8.mid
- c4_8D_16.mid
- c4_8D_8.mid
- c4__16D_16.mid
- c6.mid
- c6_16D_16.mid
- c6_16D_8.mid
- c6_8D_16.mid
- c6_8D_8.mid
