# Supplementary material for: Syncopation creates the sensation of groove in synthesized music examples
Source: Front Psychol. 2014 Sep 16;5:1036. doi: 10.3389/fpsyg.2014.01036 (PMC4165312; doi:10.3389/fpsyg.2014.01036)
Supplement: Supplementary file 2 [file DataSheet2.ZIP]

Archive with 60 entries (60 files):
- c1 8A_8.mid
- c1 8D_8.mid
- c1 density1.mid
- c1 density2.mid
- c1 maxSynco.mid
- c1.mid
- c2 8A_8.mid
- c2 8D_8.mid
- c2 density1.mid
- c2 density2.mid
- c2 maxSynco.mid
- c2.mid
- c3 8A_8.mid
- c3 8D_8.mid
- c3 density1.mid
- c3 density2.mid
- c3 maxSynco.mid
- c3.mid
- c4 8A_8.mid
- c4 8D_8.mid
- c4 density1.mid
- c4 density2.mid
- c4 maxSynco.mid
- c4.mid
- c6 8A_8.mid
- c6 8D_8.mid
- c6 density1.mid
- c6 density2.mid
- c6 maxSynco.mid
- c6.mid
- backekuc 8A_8.mid
- backekuc 8D_8.mid
- backekuc density1.mid
- backekuc density2.mid
- backekuc maxSynco.mid
- backekuc.mid
- Dudelsack 8A_8.mid
- Dudelsack 8D_8.mid
- Dudelsack density1.mid
- Dudelsack density2.mid
- Dudelsack maxSynco.mid
- Dudelsack.mid
- FortuneMyFoe 8A_8.mid
- FortuneMyFoe 8D_8.mid
- FortuneMyFoe density1.mid
- FortuneMyFoe density2.mid
- FortuneMyFoe maxSynco_D.mid
- FortuneMyFoe.mid
- Pierro 8A_8.mid
- Pierro 8D_8.mid
- Pierro density1.mid
- Pierro density2.mid
- Pierro maxSynco.mid
- Pierro.mid
- RunRunSeFue 8A_8.mid
- RunRunSeFue 8D_8.mid
- RunRunSeFue density1.mid
- RunRunSeFue density2.mid
- RunRunSeFue maxSynco_D.mid
- RunRunSeFue.mid
